# Supplementary material for: Lack of Connexins 40 and 45 Reduces Local and Conducted Vasoconstrictor Responses in the Murine Afferent Arterioles
Source: Front Physiol. 2020 Aug 7;11:961. doi: 10.3389/fphys.2020.00961 (PMC7431600; doi:10.3389/fphys.2020.00961)
Supplement: Supplementary file 1 [file Data_Sheet_1.ZIP]

Archive with 1 entries (1 files):
- Boot_strapping_and_fit.m
