# Supplementary material for: Lack of Connexins 40 and 45 Reduces Local and Conducted Vasoconstrictor Responses in the Murine Afferent Arterioles
Source: Front Physiol. 2020 Aug 7;11:961. doi: 10.3389/fphys.2020.00961 (PMC7431600; doi:10.3389/fphys.2020.00961)
Supplement: Supplementary file 1 [file Data_Sheet_1.ZIP › Boot_strapping_and_fit.m]

% Implemented June 20, Jens Brings Jacobsen

clear all; close all; format longE

%  ----- Cx45 WT all data. x-vectors: distance from
%  stimulation point. y-vectors: response ---- (% experiment number)
for i = 1:1
  
    x1_Cx45_WT_av = [0 50 100 150 200 250 300 350 400 450]; % distance_from_stimulation_point
    y1_Cx45_WT_av = [0.23 0.04 0.05 0.06 0.04 0.0 0.0 0.0 0.0 0.0]; % 20160223 - experiment number 

    x2_Cx45_WT_av = [0 50 100 150 200 250 300]; % distance_from_stimulation_point
    y2_Cx45_WT_av = [0.63 0.32 0.35 0.47 0.38 0.37 0.12]; % 20160705

    x3_Cx45_WT_av = [0 50 100 150 200 250 300 350 400 450]; % distance_from_stimulation_point
    y3_Cx45_WT_av = [0.16 0.09 0.11 0.09 0.17 0.07 0.25 0.01 0.29 0.20]; % 20160818

    x4_Cx45_WT_av = [0 50 100 150 200 250 300]; % distance_from_stimulation_point
    y4_Cx45_WT_av = [0.13 0.04 0.37 0.14 0.17 0.11 0.13]; % 20160822

    x5_Cx45_WT_av = [0 50 100 150 200 250 300 350 400 450]; % distance_from_stimulation_point
    y5_Cx45_WT_av = [0.16 0.25 0.16 0.15 0.26 0.11 0.25 0.16 0.00 0.00]; % 20161025

    x6_Cx45_WT_av = [0 50 100 150 200 250 300 350]; % distance_from_stimulation_point
    y6_Cx45_WT_av = [0.20 0.15 0.28 0.33 0.15 0.07 0.02 0.00]; % 20161101

    x7_Cx45_WT_av = [0 50 100 150 200]; % distance_from_stimulation_point
    y7_Cx45_WT_av = [0.15 0.41 0.00 0.0 0.0]; % 20170110 /// number of zeroes reduced

    x8_Cx45_WT_av = [0 50 100 150 200 250 300 350]; % distance_from_stimulation_point
    y8_Cx45_WT_av = [0.21 0.14 0.25 0.37 0.27 0.18 0.20 0.04]; % 20170118-1

    x9_Cx45_WT_av = [0 50 100 150 200]; % distance_from_stimulation_point
    y9_Cx45_WT_av = [0.11 0.24 0.23 0.19 0.00]; % 20170120


    % ---- Concatenated distance- and responce vectors ------------------------

    x_concat_Cx45_WT_av = [x1_Cx45_WT_av x2_Cx45_WT_av x3_Cx45_WT_av x4_Cx45_WT_av x5_Cx45_WT_av x6_Cx45_WT_av x7_Cx45_WT_av x8_Cx45_WT_av x9_Cx45_WT_av]'; %concatenated_Cx45_average_values_distance_vector
    y_concat_Cx45_WT_av = [y1_Cx45_WT_av y2_Cx45_WT_av y3_Cx45_WT_av y4_Cx45_WT_av y5_Cx45_WT_av y6_Cx45_WT_av y7_Cx45_WT_av y8_Cx45_WT_av y9_Cx45_WT_av]'; %concatenated_Cx45_average_values_reaction_vector

    %  ------------------------------------------------------------------------ 

    x_Cx45_WT_all_distances_av = [0 50 100 150 200 250 300 350 400 450]'; % ALL DISTANCES
    y_Cx45_WT_average_of_all_vectors_av = [0.22 0.19 0.20 0.20 0.16 0.13 0.14 0.04 0.1 0.07]'; %  AVERAGE OF ALL VECTORS
    %  ------------------------------------------------------------------------ 
end

%  ----- Cx45 KO all data.. x-vectors: distance from stimulation point. y-vectors: response ---- 
for i = 1:1
    x1_Cx45_KO_av = [0 50 100 150]; % distance_from_stimulation_point
    y1_Cx45_KO_av = [0.05 0.12 0.00 0.00]; % 20160712

    x2_Cx45_KO_av = [0 50 100 150]; % distance_from_stimulation_point
    y2_Cx45_KO_av = [0.18 0.51 0.24 0.27]; % 20160823

    x3_Cx45_KO_av = [0 50 100 150 200 250 300 350 400]; % distance_from_stimulation_point
    y3_Cx45_KO_av = [0.39 0.10 0.06 0.13 0.02 0.00 0.00 0.00 0.00]; % 20160829

    x4_Cx45_KO_av = [0 50 100 150 200 250 300 350]; % distance_from_stimulation_point
    y4_Cx45_KO_av = [0.09 0.02 0.01 0.01 0.07 0.06 0.00 0.00]; % 20161123

    x5_Cx45_KO_av = [0 50 100 150 200 250]; % distance_from_stimulation_point
    y5_Cx45_KO_av = [0.22 0.17 0.28 0.12 0.15 0.20]; % 20170111 

    x6_Cx45_KO_av = [0 50 100 150 200 250 300 350 400]; % distance_from_stimulation_point
    y6_Cx45_KO_av = [0.30 0.09 0.08 0.00 0.00 0.00 0.00 0.00 0.00]; % 20170113 

    x8_Cx45_KO_av = [0 50 100 150 200 250 300 350 400 450 500]; % distance_from_stimulation_point
    y8_Cx45_KO_av = [0.15 0.20 0.06 0.20 0.05 0.06 0.00 0.00 0.00 0.00 0.00]; % 20170202

    x9_Cx45_KO_av = [0 50 100 150 200 250 300 350 400]; % distance_from_stimulation_point
    y9_Cx45_KO_av = [0.11 0.23 0.14 0.13 0.08 0.15 0.05 0.08 0.03]; % 20170320

    x10_Cx45_KO_av = [0 50 100 150 200 250 300 350 400 450]; % distance_from_stimulation_point
    y10_Cx45_KO_av = [0.08 0.27 0.21 0.10 0.03 0.10 0.05 0.16 0.03 0.18]; % 20170323

    x11_Cx45_KO_av = [0 50 100 150]; % distance_from_stimulation_point
    y11_Cx45_KO_av = [0.12 0.00 0.00 0.00]; % 20160314

    x12_Cx45_KO_av = [0 50 100 150 200]; % distance_from_stimulation_point
    y12_Cx45_KO_av = [0.07 0.00 0.00 0.00 0.00]; % 20160824


    % ------------------------------------------------------------------------ 

    x_concat_Cx45_KO_av = [x1_Cx45_KO_av x2_Cx45_KO_av x3_Cx45_KO_av x4_Cx45_KO_av x5_Cx45_KO_av x6_Cx45_KO_av x8_Cx45_KO_av x9_Cx45_KO_av x10_Cx45_KO_av x11_Cx45_KO_av x12_Cx45_KO_av]'; %concatenated_Cx45_average_values_distance_vector
    y_concat_Cx45_KO_av = [y1_Cx45_KO_av y2_Cx45_KO_av y3_Cx45_KO_av y4_Cx45_KO_av y5_Cx45_KO_av y6_Cx45_KO_av y8_Cx45_KO_av y9_Cx45_KO_av y10_Cx45_KO_av y11_Cx45_KO_av y12_Cx45_KO_av]'; %concatenated_Cx45_average_values_reaction_vector

    % ------------------------------------------------------------------------ 
    % Average

    x_Cx45_KO_all_distances_av = [0 50 100 150 200 250 300 350 400 450 500]'; % distance_from_stimulation_point
    y_Cx45_KO_average_of_all_vectors_av = [0.16 0.16 0.1 0.1 0.08 0.08 0.02 0.04 0.01 0.09 0.0]'; 
end

%  ----- Cx40 WT all data. x-vectors: distance from stimulation point. y-vectors: response ---- 
for i = 1:1
    x1_Cx40_WT_av = [0 50 100]; % distance_from_stimulation_point
    y1_Cx40_WT_av = [0.19 0.07 0.33]; % 20160310

    x3_Cx40_WT_av = [0 50 100 150 200 250 300 350 400]; % distance_from_stimulation_point
    y3_Cx40_WT_av = [0.29 0.50 0.24 0.35 0.22 0.03 0.05 0.01 0.00]; % 20160622

    x4_Cx40_WT_av = [0 50 100 150 200 250 300 350 400]; % distance_from_stimulation_point
    y4_Cx40_WT_av = [0.10 0.01 0.23 0.20 0.27 0.15 0.21 0.12 0.21]; % 20160713

    x5_Cx40_WT_av = [0 50 100 150 200 250 300 350 400 450]; % distance_from_stimulation_point
    y5_Cx40_WT_av = [0.22 0.20 0.38 0.10 0.06 0.05 0.00 0.0 0.0 0.0]; % 20160718 

    x7_Cx40_WT_av = [0 50 100 150 200 250 300 350]; % distance_from_stimulation_point
    y7_Cx40_WT_av = [0.39 0.49 0.23 0.14 0.08 0.09 0.06 0.06]; % 20161114

    x8_Cx40_WT_av = [0 50 100 150 200 250]; % distance_from_stimulation_point
    y8_Cx40_WT_av = [0.23 0.20 0.22 0.29 0.01 0.01]; % 20161118

    x9_Cx40_WT_av = [0 50 100]; % distance_from_stimulation_point
    y9_Cx40_WT_av = [0.20 0.30 0.14]; % 20170315
    
    x10_Cx40_WT_av = [0 50 100 150 200 250]; % distance_from_stimulation_point
    y10_Cx40_WT_av = [0.24 0.00 0.00 0.00 0.00 0.00]; % 20170112
 

    % ------------------------------------------------------ 
    x_concat_Cx40_WT_av = [x1_Cx40_WT_av x3_Cx40_WT_av x4_Cx40_WT_av x5_Cx40_WT_av x7_Cx40_WT_av x8_Cx40_WT_av x9_Cx40_WT_av x10_Cx40_WT_av]'; %concatenated_Cx45_average_values_distance_vector
    y_concat_Cx40_WT_av = [y1_Cx40_WT_av y3_Cx40_WT_av y4_Cx40_WT_av y5_Cx40_WT_av y7_Cx40_WT_av y8_Cx40_WT_av y9_Cx40_WT_av y10_Cx40_WT_av]'; %concatenated_Cx45_average_values_reaction_vector

    % ------------------------------------------------------ 
    % average

    x_Cx40_WT_all_distances_av = [0 50 100 150 200 250 300 350 400 450]'; % distance_from_stimulation_point
    y_Cx40_WT_average_of_all_vectors_av = [0.23 0.22 0.22 0.18 0.11 0.05 0.08 0.05 0.07 0]';
end

%  ----- Cx40 KO all data. x-vectors: distance from stimulation point. y-vectors: response ---- 
for i = 1:1
    x1_Cx40_KO_av = [0 50 100]; % distance_from_stimulation_point
    y1_Cx40_KO_av = [0.08 0.10 0.11]; % 20151201

    x2_Cx40_KO_av = [0 50 100 150 200]; % distance_from_stimulation_point
    y2_Cx40_KO_av = [0.07 0.17 0.00 0.0 0.0]; % 20160311

    x3_Cx40_KO_av = [0 50 100 150 200]; % distance_from_stimulation_point
    y3_Cx40_KO_av = [0.12 0.11 0.09 0.03 0.13]; %  20160318

    x4_Cx40_KO_av = [0 50 100 150 200]; % distance_from_stimulation_point
    y4_Cx40_KO_av = [0.25 0.12 0.30 0.12 0.00]; % 20160826

    x5_Cx40_KO_av = [0 50 100]; % distance_from_stimulation_point
    y5_Cx40_KO_av = [0.24 0.19 0.05]; % 20160830

    x7_Cx40_KO_av = [0 50 100 150 200 250 300]; % distance_from_stimulation_point
    y7_Cx40_KO_av = [0.06 0.28 0.09 0.13 0.00 0.00 0.00]; % 20161019

    x8_Cx40_KO_av = [0 50 100 150]; % distance_from_stimulation_point
    y8_Cx40_KO_av = [0.08 0.00 0.0 0.0]; % 20160719

    
    % ------------------------------------------------------ 
    x_concat_Cx40_KO_av = [x1_Cx40_KO_av x2_Cx40_KO_av x3_Cx40_KO_av x4_Cx40_KO_av x5_Cx40_KO_av x7_Cx40_KO_av x8_Cx40_KO_av]'; %concatenated_Cx45_average_values_distance_vector
    y_concat_Cx40_KO_av = [y1_Cx40_KO_av y2_Cx40_KO_av y3_Cx40_KO_av y4_Cx40_KO_av y5_Cx40_KO_av y7_Cx40_KO_av y8_Cx40_KO_av]'; %concatenated_Cx45_average_values_reaction_vector

    % ------------------------------------------------------ 
    % average

    x_Cx40_KO_all_distances_av = [0 50 100 150 200 250 300]'; % distance_from_stimulation_point
    y_Cx40_KO_average_of_all_vectors_av = [0.13 0.14 0.09 0.06 0.03 0.0 0.0]'; %  
end


% ----------- Choose data  to be statistically compared -------------- 

Cx45_WT_drawn_as_singlets = 1;                      % (1/0) = (yes/no)
Cx45_KO_drawn_as_singlets = 1;                      % (1/0) = (yes/no)

% --------------------------------------------------------------------

Cx40_WT_drawn_as_singlets = 0;                      % (1/0) = (yes/no)
Cx40_KO_drawn_as_singlets = 0;                      % (1/0) = (yes/no)

% --------------------------------------------------------------------

draw_figures = 1;                                   % (1/0) = (yes/no)

% -------------------------------------------------------------------- 

% --- Cx45 WT datapoints drawn at random with replacement 
for i = 1:1
    if(Cx45_WT_drawn_as_singlets) == 1 
        n = 70;                                        % number of times drawn from sample with replacement (function randi) - drawn from a total of 63 data points
        rounds = 1000;                                % number of drawing rounds
        number_of_estimated_parameters = 2;            % estimated parameters are slope (b) and y-intersection (a)

        an = size(n);
        bn = size(n);
        slope_vec_Cx45_WT_av = size(n);
        intersection_vec_Cx45_WT_av = size(n);      

        for x=1:rounds 
            randIdcs = randi(length(x_concat_Cx45_WT_av),1, n); % Array of size n with randomly drawn index numbers from an array of size x_concat_Cx45_WT_av     
            for y = 1:n
                an(1,y) = x_concat_Cx45_WT_av(randIdcs(y)); % array with distance data from array posistions given in randIdcs  
                bn(1,y) = y_concat_Cx45_WT_av(randIdcs(y)); % array with response data from array posistions given in randIdcs
            end
            c = an'; d = bn';                               % transposed vectors
            f_randIdcs_Cx45_WT_av = fit(c, d,'exp1', 'StartPoint',[0.2,-0.002]);       % fitting

            slope = f_randIdcs_Cx45_WT_av.b;                % fitted slope (coefficient b)
            slope_vec_Cx45_WT_av(1, x) = slope;

            intersection = f_randIdcs_Cx45_WT_av.a;         % fitted y-intersection (coefficient a)
            intersection_vec_Cx45_WT_av(1, x) = intersection;
        end
       

        % ------ Statistics -------------------------------- 

        MEAN_slope_Cx45_WT = mean(slope_vec_Cx45_WT_av);                   % mean of b's from all rounds
        VAR_slope_Cx45_WT = var(slope_vec_Cx45_WT_av);                     % variance of b's from all rounds
        f_slope_Cx45_WT = n - number_of_estimated_parameters; 
        
        
        MEAN_intersection_Cx45_WT = mean(intersection_vec_Cx45_WT_av);     % mean of a's from all rounds
        VAR_intersection_Cx45_WT = var(intersection_vec_Cx45_WT_av);       % variance of a's from all rounds
        f_intersection_Cx45_WT = n - number_of_estimated_parameters;
    end


    % ------------------------------------------------------ 
    % ------------------------------------------------------ 
    % ------------------------------------------------------ 
end


% --- Cx45 KO datapoints drawn at random with replacement
for i = 1:1
    if(Cx45_KO_drawn_as_singlets) == 1 
        n = 70;                                        % number of times drawn from sample with replacement (function randi)
        rounds = 1000;                                  % number of drawing rounds
        number_of_estimated_parameters = 2;            % estimated parameters are slope (b) and y-intersection (a)

        an = size(n);
        bn = size(n);
        slope_vec_Cx45_KO_av = size(n);
        intersection_vec_Cx45_KO_av = size(n);      

        for x=1:rounds 
            randIdcs = randi(length(x_concat_Cx45_KO_av),1, n); % Array of size n with randomly drawn indexnumbers from an array of size x_concat_Cx45_KO_av     
            for y = 1:n
                an(1,y) = x_concat_Cx45_KO_av(randIdcs(y)); % array with distance data from array posistions given in randIdcs  
                bn(1,y) = y_concat_Cx45_KO_av(randIdcs(y)); % array with response data from array posistions given in randIdcs
            end
            c = an'; d = bn';                               % transposed vectors
            f_randIdcs_Cx45_KO_av = fit(c, d,'exp1', 'StartPoint',[0.2,-0.002]);       % fitting

            slope = f_randIdcs_Cx45_KO_av.b;                % fitted slope (coefficient b)
            slope_vec_Cx45_KO_av(1, x) = slope;

            intersection = f_randIdcs_Cx45_KO_av.a;         % fitted y-intersection (coefficient a)
            intersection_vec_Cx45_KO_av(1, x) = intersection;
        end

        
        % ------ Statistics -------------------------------- 

        MEAN_slope_Cx45_KO = mean(slope_vec_Cx45_KO_av);                    % mean of b's from all rounds
        VAR_slope_Cx45_KO = var(slope_vec_Cx45_KO_av);                     % variance of b's from all rounds
        f_slope_Cx45_KO = n - number_of_estimated_parameters;
        
        
        MEAN_intersection_Cx45_KO = mean(intersection_vec_Cx45_KO_av);     % mean of a's from all rounds
        VAR_intersection_Cx45_KO = var(intersection_vec_Cx45_KO_av);       % variance of a's from all rounds
        f_intersection_Cx45_KO = n - number_of_estimated_parameters;
    end


    % ------------------------------------------------------ 
    % ------------------------------------------------------ 
    % ------------------------------------------------------ 
end

    
% ----------------------------------------------------------------------
% ---------- Cx45 statistics -------------------------------------------

if(Cx45_WT_drawn_as_singlets & Cx45_KO_drawn_as_singlets) == 1
    common_SE_slope = sqrt((f_slope_Cx45_WT * VAR_slope_Cx45_WT + f_slope_Cx45_KO * VAR_slope_Cx45_KO) / (f_slope_Cx45_WT + f_slope_Cx45_KO));
    t_val_common_SE_slope = (abs(MEAN_slope_Cx45_WT - MEAN_slope_Cx45_KO)) / common_SE_slope
    
    common_SE_intersection = sqrt((f_intersection_Cx45_WT * VAR_intersection_Cx45_WT + f_intersection_Cx45_KO * VAR_intersection_Cx45_KO) / (f_intersection_Cx45_WT + f_intersection_Cx45_KO));
    t_val_common_SE_intersection = (abs(MEAN_intersection_Cx45_WT - MEAN_intersection_Cx45_KO)) / common_SE_intersection
end

% ----------------------------------------------------------------------
% ----------------------------------------------------------------------

% --- Cx40 WT datapoints drawn at random with replacement
for i = 1:1
    if(Cx40_WT_drawn_as_singlets) == 1 
        n = 32;                                        % number of times drawn from sample with replacement (function randi)
        rounds = 1000;                                  % number of drawing rounds
        number_of_estimated_parameters = 2;            % estimated parameters are slope (b) and y-intersection (a)

        an = size(n);
        bn = size(n);
        slope_vec_Cx40_WT_av = size(n);
        intersection_vec_Cx40_WT_av = size(n);      

        for x=1:rounds 
            randIdcs = randi(length(x_concat_Cx40_WT_av),1, n); % Array of size n with randomly drawn indexnumbers from an array of size x_concat_Cx40_WT_av     
            for y = 1:n
                an(1,y) = x_concat_Cx40_WT_av(randIdcs(y)); % array with distance data from array posistions given in randIdcs  
                bn(1,y) = y_concat_Cx40_WT_av(randIdcs(y)); % array with response data from array posistions given in randIdcs
            end
            c = an'; d = bn';                               % transposed vectors
            f_randIdcs_Cx40_WT_av = fit(c, d,'exp1', 'StartPoint',[0.2,-0.002]);       % fitting

            slope = f_randIdcs_Cx40_WT_av.b;                % fitted slope (coefficient b)
            slope_vec_Cx40_WT_av(1, x) = slope;

            intersection = f_randIdcs_Cx40_WT_av.a;         % fitted y-intersection (coefficient a)
            intersection_vec_Cx40_WT_av(1, x) = intersection;
        end
 
        
        % ------ Statistics -------------------------------- 

        MEAN_slope_Cx40_WT = mean(slope_vec_Cx40_WT_av);                    % mean of b's from all rounds
        VAR_slope_Cx40_WT = var(slope_vec_Cx40_WT_av);                     % variance of b's from all rounds
        f_slope_Cx40_WT = n - number_of_estimated_parameters;
        
        
        MEAN_intersection_Cx40_WT = mean(intersection_vec_Cx40_WT_av);     % mean of a's from all rounds
        VAR_intersection_Cx40_WT = var(intersection_vec_Cx40_WT_av);       % variance of a's from all rounds
        f_intersection_Cx40_WT = n - number_of_estimated_parameters;
    end


    % ------------------------------------------------------ 
    % ------------------------------------------------------ 
    % ------------------------------------------------------ 
end
   

% ----------------------------------------------------------------------
    
% --- Cx40_KO datapoints drawn at random with replacement
for i = 1:1
    if(Cx40_KO_drawn_as_singlets) == 1 
        n = 32;                                        % number of times drawn from sample with replacement (function randi)
        rounds = 1000;                                  % number of drawing rounds
        number_of_estimated_parameters = 2;            % estimated parameters are slope (b) and y-intersection (a)

        an = size(n);
        bn = size(n);
        slope_vec_Cx40_KO_av = size(n);
        intersection_vec_Cx40_KO_av = size(n);      

        for x=1:rounds 
            randIdcs = randi(length(x_concat_Cx40_KO_av),1, n); % Array of size n with randomly drawn indexnumbers from an array of size x_concat_Cx40_KO_av     
            for y = 1:n
                an(1,y) = x_concat_Cx40_KO_av(randIdcs(y)); % array with distance data from array posistions given in randIdcs  
                bn(1,y) = y_concat_Cx40_KO_av(randIdcs(y)); % array with response data from array posistions given in randIdcs
            end
            c = an'; d = bn';                               % transposed vectors
            f_randIdcs_Cx40_KO_av = fit(c, d,'exp1', 'StartPoint',[0.2,-0.002]);       % fitting

            slope = f_randIdcs_Cx40_KO_av.b;                % fitted slope (coefficient b)
            slope_vec_Cx40_KO_av(1, x) = slope;

            intersection = f_randIdcs_Cx40_KO_av.a;         % fitted y-intersection (coefficient a)
            intersection_vec_Cx40_KO_av(1, x) = intersection;
        end

        % ------ Statistics -------------------------------- 

        MEAN_slope_Cx40_KO = mean(slope_vec_Cx40_KO_av);                    % mean of b's from all rounds
        VAR_slope_Cx40_KO = var(slope_vec_Cx40_KO_av);                     % variance of b's from all rounds
        f_slope_Cx40_KO = n - number_of_estimated_parameters;
        
        MEAN_intersection_Cx40_KO = mean(intersection_vec_Cx40_KO_av);     % mean of a's from all rounds
        VAR_intersection_Cx40_KO = var(intersection_vec_Cx40_KO_av);       % variance of a's from all rounds
        f_intersection_Cx40_KO = n - number_of_estimated_parameters;
    end


    % ------------------------------------------------------ 
    % ------------------------------------------------------ 
    % ------------------------------------------------------ 
end
    

% ---------- Cx40 statistics -------------------------------------------

if(Cx40_WT_drawn_as_singlets & Cx40_KO_drawn_as_singlets) == 1
    common_SE_slope = sqrt((f_slope_Cx40_WT * VAR_slope_Cx40_WT + f_slope_Cx40_KO * VAR_slope_Cx40_KO) / (f_slope_Cx40_WT + f_slope_Cx40_KO));
    t_val_common_SE_slope = (abs(MEAN_slope_Cx40_WT - MEAN_slope_Cx40_KO)) / common_SE_slope
    
    common_SE_intersection = sqrt((f_intersection_Cx40_WT * VAR_intersection_Cx40_WT + f_intersection_Cx40_KO * VAR_intersection_Cx40_KO) / (f_intersection_Cx40_WT + f_intersection_Cx40_KO));
    t_val_common_SE_intersection = (abs(MEAN_intersection_Cx40_WT - MEAN_intersection_Cx40_KO)) / common_SE_intersection
end

% ---------------- Figures ----------------------------------------------------

for i = 1:1
    if(draw_figures) == 1
    
        f_Cx45_WT_av = fit(x_concat_Cx45_WT_av, y_concat_Cx45_WT_av,'exp1', 'StartPoint',[0,0])
        f_Cx45_KO_av = fit(x_concat_Cx45_KO_av, y_concat_Cx45_KO_av,'exp1', 'StartPoint',[0,0])
        f_Cx40_WT_av = fit(x_concat_Cx40_WT_av, y_concat_Cx40_WT_av,'exp1', 'StartPoint',[0,0])
        f_Cx40_KO_av = fit(x_concat_Cx40_KO_av, y_concat_Cx40_KO_av,'exp1', 'StartPoint',[0,0])

        xx = linspace(0,500,200);
        figure


        % ------------------------------------------------------------------------ 
        subplot(2,1,1)

        err_Cx45_WT = [0.053 0.042 0.043 0.052 0.044 0.045 0.038 0.031 0.096 0.065];


        plot(x_Cx45_WT_all_distances_av, y_Cx45_WT_average_of_all_vectors_av,'blackd', xx, f_Cx45_WT_av(xx), 'black-', 'LineWidth', 3); hold on
        errorbar(x_Cx45_WT_all_distances_av, y_Cx45_WT_average_of_all_vectors_av, err_Cx45_WT, 'blackd', 'LineWidth', 2)

        axis([-20 550 0 0.35]) 
        set(gca,'box','off')
        set(gca,'TickDir','out');
        set(gca,'linewidth', 3)
        set(gca,'FontSize',15)


        xlabel_h=xlabel({'','\bf {Distance along vessel (\mum), Cx45 WT}',''},'fontsize', 15);
        ylabel_h=ylabel({'','\bf {Constriction (from rest, relative)}',''},'fontsize', 15);


        % ------------------------------------------------------------------------ 
        subplot(2,1,2)

        err_Cx45_KO = [0.032 0.045 0.031 0.03 0.018 0.029 0.011 0.027 0.007 0.091 0];

        plot(x_Cx45_KO_all_distances_av, y_Cx45_KO_average_of_all_vectors_av,'blackd',xx, f_Cx45_KO_av(xx),'black-', 'LineWidth', 3);hold on
        errorbar(x_Cx45_KO_all_distances_av, y_Cx45_KO_average_of_all_vectors_av, err_Cx45_KO, 'blackd', 'LineWidth', 2)

        axis([-20 550 0 0.35]) 
        set(gca,'box','off')
        set(gca,'TickDir','out');
        set(gca,'linewidth', 3)
        set(gca,'FontSize',15)

        xlabel_h=xlabel({'','\bf {Distance along vessel (\mum), Cx45 KO}',''},'fontsize', 15);
        ylabel_h=ylabel({'','\bf {Constriction (from rest, relative)}',''},'fontsize', 15);


        %--------------------------------------------------------------------------
        %--------------------------------------------------------------------------

        figure
        hold on

        subplot(2,1,1)

        err_Cx40_WT = [0.030 0.070 0.041 0.052 0.046 0.022 0.046 0.028 0.072 0];

        plot(x_Cx40_WT_all_distances_av, y_Cx40_WT_average_of_all_vectors_av,'blackd',xx, f_Cx40_WT_av(xx),'black-', 'LineWidth', 3); hold on
        errorbar(x_Cx40_WT_all_distances_av, y_Cx40_WT_average_of_all_vectors_av, err_Cx40_WT, 'blackd', 'LineWidth', 2)

        axis([-20 550 0 0.35]) 
        set(gca,'box','off')
        set(gca,'TickDir','out');
        set(gca,'linewidth', 3)
        set(gca,'FontSize',15)

        xlabel_h=xlabel({'','\bf {Distance along vessel (\mum), Cx40 WT}',''},'fontsize', 15);
        ylabel_h=ylabel({'','\bf {Constriction (from rest, relative)}',''},'fontsize', 15);

        %--------------------------------------------------------------------------
        subplot(2,1,2)

        err_Cx40_KO = [0.032 0.033 0.039 0.029 0.031 0 0];

        plot(x_Cx40_KO_all_distances_av, y_Cx40_KO_average_of_all_vectors_av,'blackd',xx, f_Cx40_KO_av(xx),'black-', 'LineWidth', 3); hold on
        errorbar(x_Cx40_KO_all_distances_av, y_Cx40_KO_average_of_all_vectors_av, err_Cx40_KO, 'blackd', 'LineWidth', 2)

        axis([-20 550 0 0.35]) 
        set(gca,'box','off')
        set(gca,'TickDir','out');
        set(gca,'linewidth', 3)
        set(gca,'FontSize',15)

        xlabel_h=xlabel({'','\bf {Distance along vessel (\mum), Cx40 KO}',''},'fontsize', 15);
        ylabel_h=ylabel({'','\bf {Constriction (from rest, relative)}',''},'fontsize', 15);
        %--------------------------------------------------------------------------
    end
end
